# Supplementary material for: Evaluation of patients’ satisfaction with bronchoscopy procedure
Source: PLoS One. 2022 Oct 6;17(10):e0274377. doi: 10.1371/journal.pone.0274377 (PMC9536568; doi:10.1371/journal.pone.0274377)
Supplement: S1 Data — (XLSX) [file pone.0274377.s007.xlsx]

## Sheet: All n=125
				Questionnaire before bronchoscopy										Patients questionnaire after bronchoscopy																Physician report 24-28 h after bronchoscopy
No.	Age group	Age	Gender	P 1/8	P 2/8	P 3/8	P 4/8	P 5/8	P 6.1/8	P 6.2/8	P 7/8	P 8.1/8	P 8.2/8	P 1/7	Niezadowol Gr 1 >3mm	Satis 1, middle 2 unsatis 3	Consent for nex bronchoscopy	Amnesia after bronchosopy		Source of dicomfort during BF									P5/7	Complications after BF																Comorbidities
	1 <66															Satis 0-0,5; Unsatis 5 i wiecej			Sum of dicomfort factors	Local anaesthesia	Cough	Sputum/ PND	Dyspnoe	Chest pain	Other pain	Nausea	Lack of consciousness	Others	No discomfoert	No complications	Haemoptysis	Sore throat	Fever	Pneumonia	COPD exacer	Respiratory failure	pneumothorax	chest pain	other pain	Lack of consciousness	Repiratory disordes	Arrhythmia	Acute coronary syndrome	Hoarseness	Sum of complications	COPD	Asthma	BBS	IPF
1	2	83	M	1	1	3	1	1	2	30	7	2	2	2.5	0	2	2	2	2				1	1						1															0	0	0
2	2	67	M	1	1	5	1	2	2	20	6	0		1	0	2	2	1	1		1									1															0	1
3	1	58	M	1	1	1	1	1	2	0.5	6	0		8	1	3	2	2	1			1								1															0		1
4	1	46	K	1	1	1	1	1	2	20	10	0		0	0	1	2	5	0										1	1															0
5	1	46	K	1	1	1	1	1	2	20	7	1	4	8	1	3	5	5	0											1															0
6	2	70	M	1	1	1	1	1	1	52	0.5	0		0	0	1	1	1	1		1								1	1															0
7	1	42	K	1	1	1	1	1	2	1	9.5	0		3	1	2	2	1	1	1										1															0	1
8	2	85	M	1	2	2	0	2	2	62	0	1	0	0	0	1	1	1	2	1								1		1															0
9	1	39	M	1	1	1	1	2	1	10	5	0		0	0	1	2	1	2	1	1								1	1															0				1
10	2	80	K	1	1	1	1	2	0		5	0		0	0	1	1	5	1	1									1	1															0	1
11	1	63	K	1	1	1	1	1	1	30	5	0		3	1	2	2	1	2	1			1							1															0	1
12	1	56	M	1	1	1	1	1	0	0	6	0		1	0	2	1	1	1			1								1															0		1
13	2	69	K	1	1	1	1	1	2	35	3	0		1	0	2	1	1	2	1		1							1	1															0
14	2	72	K	1	1	1	1	1	2	50	10	0		0	0	1	1	1	3	1	1	1								1															0
15	2	73	M	1	2	4	0	2	1	50	0	1	1	5	1	2	2	3	2	1			1							1															0	1
16	1	64	M	1	1	1	1	1	2	30	9	1	0	2	0	2	3	2	3		1		1	1						1															0
17	1	58	K	1	1	1	1	1	0		5	0		0	0	1	2	1	1	1										1															0
18	2	74	K	1	1	2	0	1	2	54	5.5	0		0	0	1	1	1	3			1	1	1					1	1															0
19	2	68	K	1	1	1	1	1	2	17	5.5	0		0	0	1	1	3	1		1									1															0
20	1	62	K	1	1	1	1	1	1	30	10	0		9	1	3	5	1	3	1	1		1							1															0
21	2	67	M	1	1	1	1	1	2	30	10	0		2	0	2	1	1	1									1	1	1															0
22	2	86	K	1	1	1	1	1	0		5	3	8	3	1	2	2	1	2	1		1										1													1
23	1	58	K	1	1	1	1	1	1	7.5	5	0		0	0	1	1	1	3	1	1	1							1						1										1	1
24	1	62	K	1	1	1	1	1	2	20	7	0		1	0	2	1	2	2		1	1								1															0
25	2	77	K	1	1	1	1	1	2	30	0	0		0	0	1	1	4	0											1															0
26	2	81	M	1	5	5	1	3	2	63	5	0		5	1	2	1	3	2			1	1								1														1
27	1	60	K	1	1	1	1	1	1	25	2	0		1	0	2	1	1	1		1									1															0	1
28	2	73	K	1	1	1	1	1	2	40	8	0		0	0	1	1	5	0											1															0		1
29	1	65	K	1	1	1	1	1	0		5	0		2	0	2	2	1	2		1	1								1															0
30	2	93	M	1	3	4	1	1	0		5	0		8	1	3	1	1	2	1			1						1	1															0
31	2	82	K	1	1	1	1	1	2	30	5	0		5	1	2	1	1	3	1	1	1								1															0
32	1	62	M	1	1	1	1	1	2	60	5	3	5	0	0	1	1	4	0										1	1															0
33	1	62	M	1	1	1	1	1	2	60	5	0		0	0	1	1	4	0										1	1															0
34	1	65	M	1	1	2	1	1	2	30	3.5	20	4	0	0	1	1	1	1	1									1	1															0
35	1	62	K	1	1	1	1	1	1	2.5	4	0		8	1	3	1	1	3		1		1	1						1															0	1
36	2	74	M	1	1	1	1	1	0	0	0	0		4	1	2	1	1	3	1	1	1								1															0
37	2	71	K	1	1	1	2	1	0	0	5	0		1	0	2	1	5	1	1										1															0
38	2	71	K	1	1	1	2	1	0		5	0		1	0	2	1	5	1	1										1															0
39	2	69	K	1	1	1	1	1	0	0	3	0		3	1	2	1	1	1					1						1															0	1
40	1	42	M	1	1	1	1	1	1	15	2	0		0	0	1	1	5	0											1															0
41	1	55	M	1	1	1	1	1	2	30	0.5	1	0.5	0.5	0	1	1	1	1			1							1	1															0		1
42	2	66	M	1	3	1	1	3	2	12	2.5	0		2	0	2	2	5	1	1										1															0
43	2	66	K	1	1	1	1	1	2	4	4.5	0		0	0	1	1	1	3	1	1	1							1	1															0
44	2	67	K	1	1	5	0	3	1	52	0	0		1	0	2	2	2	1	1									1	1															0
45	1	56	M	1	1	1	1	1	2	12.5	5	0		3	1	2	2	1	3			1	1		1					1															0
46	2	84	M	1	1	5	0	1	2	15	0	0		0	0	1	1	5	3		1	1	1						1	1															0
47	2	79	M	2	2	2	0	2	2	40	5	0		0.5	0	1	1	5	1	1										1															0
48	2	80	M	1	1	1	1	1	0		2	0		0	0	1	1	1	1	1									1	1															0
49	1	53	K	1	1	1	1	1	1	10	2	1	0	0	0	1	1	1	2	1								1	1	1															0
50	1	46	M	1	1	1	1	1	1	30	3	0		1	0	2	1	1	2			1				1				1															0	1
51	2	87	K	1	1	1	1	1	1	30	5	1	0	0	0	1	2	3	1	1										1															0	1
52	1	36	M	1	2	1	1	1	0	0	6	0		6	1	3	2	1	2		1	1									1														1
53	2	68	K	1	1	1	1	1	0	0	3.5	1	2.5	4.5	1	2	1	2	1									1	1	1															0		1
54	1	45	M	1	1	1	1	1	0	0	2	0		0	0	1	1	1	0										1	1															0
55	2	68	M	1	1	2	0	3	2	40	0	1	0	0	0	1	1	4	0										1			1													1	1
56	2	67	M	1	1	2	0	1	1	60	5	0		7	1	3	1	1	1							1			1		1														1		1
57	1	65	M	1	1	1	1	1	1	50	5	0		3	1	2	2	1	2	1	1									1															0		1
58	1	61	K	1	1	1	0	1	1	30	7	0		0	0	1	1	1	1			1							1	1															0	1
59	2	66	M	1	1	1	1	1	0		2.5	0		1.5	0	2	1	2	2	1	1								1											1					1
60	2	66	K	1	1	1	1	1	2	10	8	1	8	9	1	3	2	1	3	1		1	1							1															0		1
61	1	39	K	1	1	1	1	1	0		5	0		0	0	1	2	1	1		1									1															0	1
62	2	87	M	1	1	1	2	1	1	35	0	0		0	0	1	1	3	0										1		1														1
63	1	56	M	1	1	1	1	1	1	86	5	0		1	0	2	1	1	3		1	1					1			1															0	1
64	2	68	K	1	5	1	0	4	1	40	3	0		0.5	0	1	1	3	1	1									1	1															0		1
65	2	69	K	1	1	1	1	1	2	40	0.5	1	0.5	1.5	0	2	1	2	1	1									1	1															0	1
66	2	92	K	1	1	1	1	1	0		9	0		0	0	1	1	1	1	1										1															0			1
67	1	56	M	1	1	1	1	1	0	0	0.5	0		9.5	1	3	1	1	1		1								1	1															0
68	1	62	M	1	2	2	1	2	0	0	4	0		1	0	2	1		2	1	1								1	1															0
69	2	67	M	1	1	1	1	1	0		5	1	6	1	0	2	1	1	1		1								1	1															0	1
70	2	81	M	3	1	2	1	2	2	65	7	1	10	2	0	2	2	5	1		1								1		1														1
71	1	57	K	1	1	1	1	1	2	35	4	0		10	1	3	1	3	1	1									1	1															0	1
72	1	65	K	1	1	4	1	2	2	12.5	0	0		0	0	1	1	5	0										1				1												1	1
73	1	64	M	1	2	1	1	2	1	30	0	0		0.5	0	1	1	1	0										1	1															0
74	2	80	M	1	1	1	1	1	1	29	6	0		4	1	2	1	5	2	1						1				1															0	1
75	1	32	K	1	1	1	1	1	0		5	0		6	1	3	2	1	3	1	1	1								1															0
76	2	68	M	1	2	5	0	1	1	25	0	0		0	0	1	1	1	1		1								1							1									1	1
77	2	68	K	1	1	1	1	1	1	50	5	0		5	1	2	2	2	2		1			1						1															0
78	1	59	M	1	1	1	1	1	2	8	1	0		1	0	2	1	3	1	1									1	1															0
79	1	37	K	1	3	3	1	3	2	24	6	0		1	0	2	1	3	1				1							1															0
80	1	39	K	1	5	5	1	5	0	0	10	0		2	0	2	3	3	0											1															0
81	1	50	K	1	1	1	1	1	0	0	8	0		2	0	2	1	1	2			1				1				1	1		1												3
82	2	66	K	1	1	1	1	2	2		9.5	0		10	1	3	5	1	2		1							1				1	1												2
83	2	81	M	1	1	1	1	1	2	15	5	0		5	1	2	1	1	3		1	1	1							1															0
84	1	32	K	1	1	1	1	2	0		5	0		1	0	2	1	3	2	1		1								1															0
85	2	70	M	1	1	1	1	2	1	30	5	0		0.5	0	1	1	1	2			1				1			1	1															0
86	2	71	M	1	1	1	1	1	1	30	0	0		5	1	2	3	1	2		1					1			1	1															0
87	1	28	M	1	1	1	1	1	0		3	2	0	0	0	1	1	1	3		1		1					1		1															0
88	1	61	K	1	1	1	1	1	1	22.5	10	0		9	1	3	1	1	2	1		1								1															0
89	2	79	K	1	2	5	0	2	2	25	10	0		5	1	2	2	2	1					1						1															0
90	1	64	M	1	1	1	1	1	1	30	1.5	0		1.5	0	2	1	1	2	1	1									1															0
91	2	78	K	1	1	2	1	2	1	30	1	0		3	1	2	3	2	0										1	1															0
92	2	77	M	1	1	1	1		2	26.5	7	4		5	1	2	1	3	1									1		1															0
93	1	54	M	1	1	1	1	1	0	0	5	0		0	0	1	3	3	2	1							1			1															0
94	1	42	M	1	1	1	1	1	0		3.5	0		0.5	0	1	2	5	2						1	1				1															0
95	1	62	M	1	2	3	1	2	2	5	5.5	0		2.5	0	2	2	1	3	1	1	1								1															0
96	1	31	M	1	1	1	1	1	2	15	3	0		0	0	1	1	1	2	1								1	1	1															0	1
97	2	70	M	2	2	3	0	1	1	40	3.5	1	4	4	1	2	2	1	2	1	1										1														1
98	2	85	M	1	2	5	0	3	2	20	5	15	7	0	0	1	1	3	1			1							1	1															0
99	2	67	K	1	1	1	1	1	1	45	5	2	5	1	0	2	1	1	2	1	1									1															0
100	2	71	K	2	2	3	1	1	2	20	5.5	0		0	0	1	2	1	2			1	1						1			1													1	1
101	1	35	K	2	2	1	1	2	0	0	5	0		6.5	1	3	4	5	0											1															0	1
102	1	61	K	1	1	1	1	1	2	15	8	1	8	2	0	2	1	1	3	1	1					1				1															0
103	2	75	M	1	1	1	1	1	2	40	8	0		1	0	2	1	1	1		1								1				1												1
104	2	75	K	1	1	1	1	1	1	20	7.5	0		5	1	2	4	1	4		1		1			1		1		1															0
105	1	48	M	1	1	1	1	1	1	29	3.5	1	4.5	2.5	0	2	1	1	3	1			1			1			1	1															0	1
106	2	78	M	1	1	1	1	1	2	50	3	2	3	6	1	3	1		3	1		1				1					1														1	1
107	2	79	M	1	1	1	1	1	2	63.75	3	3	3	3	1	2	2	5	1									1	1	1															0		1
108	1	58	K	1	1	2	0	2	1	30	10	0		1	0	2	1	1	3	1	1	1								1															0
109	2	70	M	1	1	1	1	1	2		0	1	0	0	0	1	1	1	1		1								1	1															0
110	2	71	M	1	1	1	1	1	0		4	0		2	0	2	1	1	1	1										1															0	1
111	1	42	K	1	1	1	1	1	2	1	8	1	8	1	0	2	1	5	1									1		1															0
112	2	69	K	1	1	1	0	1	1	30	10	0		9	1	3	2	4	3	1	1		1										1												1
113	2	71	M	1	1	1	0	1	1	60	0	0		0.5	0	1	1	3	1	1									1	1															0		1
114	1	58	K	1	1	1	1	1	1	80	10	0		10	1	3	5	1	1				1																						0	1
115	1	74	M	1	1	1	1	1	2	45	5	1	3	3	2	2	1	1	3	1		1						1		1															0
116	1	65	M	1	1	1	1	1	2	35	0	0		0	0	1	1	2	1	1									1	1															0
117	2	76	K	1	1	1	1	1	0	0	0	2	6	0	0	1	1	5	0										1	1															0
118	1	38	M	1	1	1	1	1	1	5.5	1	0		5	1	2	1	1	3	1	1					1			1	1															0	1
119	2	72	M	1	1	2	0	2	1	50	5	0		1	0	2	1	1	2	1		1								1															0				1
120	1	65	M	1	1	1	1	2	2	15	0	0		1	0	2	2	2	1		1								1	1															0
121	2	66	K	1	1	1	1	1	2	26.25	5	2	0	0	0	1	1	1	2	1	1								1	1															0
122	2	82	K	1	1	1	1	1	0		5	0		4	1	2	2		1			1							1	1															0
123	1	24	M	1	1	1	1	1	1	4.5	0	0		0	0	1	1	5	1									1	1	1															0
124	2	77	M	1	1	1	1	1	0	0	5	2	5	5	1	2	4	1	4		1	1			1			1	1	1															0		1
125	2	72	M	1	1	1	1	1	2	50	2.5	0		2.5	0	2	1	2	2		1					1			1	1															0
											5
[truncated: 57 more columns]
